# Supplementary material for: Rapid‐Onset Therapeutic Effects of Delta Opioid Receptor Agonists on Depression‐Like Behaviors Induced by Chronic Social Defeat Stress
Source: Neuropsychopharmacol Rep. 2025 Sep 29;45(4):e70059. doi: 10.1002/npr2.70059 (PMC12479375; doi:10.1002/npr2.70059)
Supplement: Supplementary file 1 — Figure S1: Generation of Oprd1‐Cre knock‐in mice by CRISPR Cas9 system. Figure S2: Two clusters of CSDS mice can be identified on the basis of the time spent in the avoidance/interaction zone in the SIT, both before and after CSDS (related to Figure 1). Figure S3: Histogram showing the distribution of SI scores in CSDS mice and control mice (related to Figures 1 and 5). Figure S4: Social avoidance, anxiety, or depression‐like behaviors induced by CSDS in WT or DOP KO mice (related to Figure 4). [file NPR2-45-e70059-s001.zip]

Archive with 3 entries (3 files):
- npr270059-sup-0001-DataS1.pdf
- npr270059-sup-0002-DataS2.xlsx
- npr270059-sup-0003-FiguresS1-S4.docx
