# Supplementary material for: Rapid‐Onset Therapeutic Effects of Delta Opioid Receptor Agonists on Depression‐Like Behaviors Induced by Chronic Social Defeat Stress
Source: Neuropsychopharmacol Rep. 2025 Sep 29;45(4):e70059. doi: 10.1002/npr2.70059 (PMC12479375; doi:10.1002/npr2.70059)
Supplement: Supplementary file 1 — Figure S1: Generation of Oprd1‐Cre knock‐in mice by CRISPR Cas9 system. Figure S2: Two clusters of CSDS mice can be identified on the basis of the time spent in the avoidance/interaction zone in the SIT, both before and after CSDS (related to Figure 1). Figure S3: Histogram showing the distribution of SI scores in CSDS mice and control mice (related to Figures 1 and 5). Figure S4: Social avoidance, anxiety, or depression‐like behaviors induced by CSDS in WT or DOP KO mice (related to Figure 4). [file NPR2-45-e70059-s001.zip › npr270059-sup-0002-DataS2.xlsx]

## Sheet: Figure 1c, 1f
											average (Before CSDS)		113.027
	Time in interaction zone or avoidance zone (s)
	Before CSDS					After CSDS
	No target		On target			No target		On target			SI score (%)			SI score (%) normalized to before CSDS
	Interaction zone	Avoidance zone	Interaction zone	Avoidance zone		Interaction zone	Avoidance zone	Interaction zone	Avoidance zone		Before CSDS	After CSDS		Before CSDS	After CSDS
No.1	65.01	28.25	30.12	45.23		55	0	0	118.12		46.3313	0		40.9915	0
No.2	61.02	53.23	80.13	35.25		118.45	30.03	50.12	80.34		131.318	42.3132		116.183	37.4365
No.3	60.25	20.13	77.13	33.05		92.45	44.12	44.03	80.14		128.017	47.6257		113.262	42.1368
No.4	64.25	17.15	52.26	5.27		112.34	8.02	8.02	106.14		81.3385	7.13904		71.964	6.31625
No.5	72.23	60.13	56.13	41.27		36.14	4.01	4.87	32.58		77.7101	13.4754		68.7538	11.9223
No.6	67.12	18.55	55.44	20.02		111.34	11.13	11.02	66.04		82.5983	9.89761		73.0787	8.75689
No.7	54.03	11.26	47.16	10.23		81.46	2.09	2.03	38.21		87.2848	2.49202		77.225	2.20481
No.8	87.06	4.03	59.46	0		98.23	30.15	30.12	54.25		68.2977	30.6627		60.4262	27.1288
No.9	76.36	9.02	56.26	5.25		58.45	35.15	35.15	54.01		73.6773	60.1369		65.1858	53.2059
No.10	79.12	9.25	105.23	23.21		64.13	23.04	23.01	14.45		133.001	35.8802		117.672	31.745
No.11	103.25	8.25	76.26	3.25		60.04	6.14	6.02	40.28		73.8596	10.0266		65.3471	8.87105
No.12	77.13	47.13	29.46	26.28		46.13	5.03	5.12	50.34		38.1953	11.0991		33.7932	9.81987
No.13	67.14	9.03	89.86	16.32		83.12	45.16	45.13	35.68		133.84	54.295		118.414	48.0374
No.14	90.12	13.13	101.26	18.25		65.24	7.95	7.14	45.68		112.361	10.9442		99.4114	9.68286
No.15	68.48	14.13	87.47	15.68		75.26	3.78	3.06	2.05		127.731	4.0659		113.009	3.5973
No.16	86.26	7.05	78.16	15.21		49.13	15.12	15.09	40.12		90.6098	30.7144		80.1668	27.1745
No.17	85.15	6.25	74.16	15.38		101.45	27.03	27.13	31.14		87.0934	26.7422		77.0556	23.6601
No.18	73.37	37.12	70.13	24.25		61.14	12.06	12.12	28.54		95.584	19.8234		84.5677	17.5387
No.19	69.21	8.03	58.25	35.24		11.32	2.13	2.06	31.45		84.1641	18.1979		74.464	16.1005
No.20	67.13	0	127.14	6.02		115.24	10.16	41.12	16.68		189.394	35.6821		167.566	31.5696
No.21	91.95	0	121.13	1.25		97.16	24.16	54.15	35.45		131.735	55.7328		116.552	49.3095
No.22	67.15	20.13	87.46	23.21		99.13	3.05	3.05	52.58		130.246	3.07677		115.235	2.72216
No.23	61.45	7	90.13	22.21		110.25	14.14	14.13	40.38		146.672	12.8163		129.768	11.3392
No.24	64.23	10.58	111.12	18.14		126.45	15.16	45.16	36.58		173.003	35.7137		153.064	31.5976
No.25	60.13	47.74	58.14	20.36		36.45	7.85	7.16	65.48		96.6905	19.6433		85.5467	17.3794
No.26	80.12	17.23	98.56	16.65		88.45	50.36	50.03	45.35		123.015	56.563		108.838	50.044
No.27	59.59	33.12	90.32	10.57		49.32	5.66	5.02	43.25		151.569	10.1784		134.1	9.00534
No.28	59.02	5.47	93.12	13.15		105.26	11.13	11.03	58.47		157.777	10.4788		139.593	9.2711
No.29	36.13	71.13	69.14	22.27		32.24	10.16	10.15	71.15		191.365	31.4826		169.309	27.8542
No.30	67.02	10.25	109.45	33.02		77.46	17.35	17.16	118.12		163.309	22.1534		144.488	19.6001
No.31	72.27	9.25	89.12	22.12		86.35	50.16	50.13	78.55		123.315	58.0544		109.103	51.3635
No.32	73.13	20.23	110.23	8.08		77.16	13.14	13.15	80.02		150.732	17.0425		133.359	15.0783
No.33	73.15	25.45	67.14	15.12		68.45	19.16	19.65	80.21		91.784	28.7071		81.2057	25.3985
No.34	64.46	23.16	119.26	8.24		85.16	37.47	37.15	48.14		185.014	43.6238		163.691	38.596
No.35	51.13	37.14	69.24	32.24		72.23	12.56	12.16	46.23		135.42	16.8351		119.812	14.8948
No.36	63.02	28.28	67.15	33.25		41.25	8.88	8.16	45.16		106.553	19.7818		94.2729	17.5019
No.37	55.13	38.25	67.48	15.68		82.28	15.13	15.03	45.12		122.402	18.2669		108.294	16.1616
No.38	55.16	15.46	90.26	23.02		55.23	59.36	59.13	65.78		163.633	107.061		144.774	94.7223
No.39	55.41	15.25	82.26	26.01		79.13	35.14	35.14	62.53		148.457	44.4079		131.347	39.2898
No.40	74.21	40.26	56.45	28.14		58.46	32.23	32.16	78.84		76.0679	55.012		67.3009	48.6717
No.41	61.13	56.35	54.65	35.12		99.03	34.14	34.15	59.89		89.3996	34.4845		79.0961	30.5101
No.42	52.16	45.4	65.23	31.47		74.12	27.45	27.08	58.45		125.058	36.5353		110.644	32.3246
No.43	75.24	25.56	62.5	18.56		46.23	33.24	23.3	58.36		83.0675	50.4002		73.4938	44.5914
No.44	46.23	16.25	55.8571	16.35		15.29	24.15	1.09	140.23		120.824	7.12884		106.899	6.30722
No.45	45.25	25.54	57.0732	14.25		53.45	31.12	35.63	60.13		126.129	66.6604		111.592	58.9776
No.46	58.25	22.25	40.8921	25.25		55.27	14.13	28.38	70.03		70.201	51.3479		62.1102	45.4299
No.47	60.13	18.35	57.8873	23.65		65.28	15.25	4.95	55.26		96.2703	7.58272		85.1749	6.70879
No.48	65.24	33.12	46.3298	18.85		55.08	18.16	27.54	29.26		71.0144	50		62.8298	44.2374
No.49	55.28	26.69	49.6774	19.36		36.98	8.25	5.55	46.56		89.8651	15.0081		79.5079	13.2784
No.50	46.31	35.25	59.1429	20.25		47.51	10.13	24.6	35.58		127.711	51.7786		112.992	45.811
No.51	53.25	37.25	51.2903	19.98		52.14	2.25	2.82	110.25		96.3199	5.40852		85.2187	4.78517
No.52	70.13	28.28	49.3443	18.56		60.03	11.19	5.46	75.23		70.3611	9.09545		62.2518	8.04718

## Sheet: Figure 1d, 1e
	Entries in Zone - interaction zone				Entries in Zone - avoidance zone				Distance in Zone - interaction zone				Distance in Zone - avoidance zone
	No target		On target		No target		On target		No target (cm)		On target (cm)		No target (cm)		On target (cm)
	Before CSDS	After CSDS	Before CSDS	After CSDS	Before CSDS	After CSDS	Before CSDS	After CSDS	Before CSDS	After CSDS	Before CSDS	After CSDS	Before CSDS	After CSDS	Before CSDS	After CSDS
No.1	20	21	17	0	8	10	9	3	860.05	941.64	429.23	96.84	74.05	72.38	17.38	12.09
No.2	16	18	16	0	10	10	5	4	631.21	514.04	629.86	328.1	88.58	79.4	89.52	185.99
No.3	14	13	14	1	11	5	5	3	897.06	364.77	901.79	35.39	109.91	202.47	109.91	106.91
No.4	16	17	12	1	13	5	6	3	1051.53	457.69	1049.56	144.38	102.9	86.57	101.43	100.35
No.5	18	15	15	1	8	8	11	2	685.83	652.9	900.33	32.07	137.24	126.73	88	270.21
No.6	22	12	16	1	6	10	11	5	442.4	195.77	489.44	180.32	140.34	45.24	21.07	61.45
No.7	15	20	13	1	10	11	13	4	231.92	231.13	213.62	47.62	84.53	55.65	97.94	240.71
No.8	16	19	18	3	11	10	8	6	356.63	386.05	270.72	0	127.86	84.1	140.42	338.38
No.9	19	14	15	3	10	12	5	8	793.45	443.51	1120.76	15.23	214.04	108.71	56.21	138.94
No.10	14	16	16	3	13	11	5	10	541.2	434.63	178.15	53.57	203.17	66.43	157.12	14.68
No.11	13	15	19	4	11	13	7	12	806.91	4.16	852.29	33.59	96.13	132.32	63.9	87.14
No.12	10	13	14	4	12	5	6	11	851.6	294.56	430.05	102.38	92.42	43.8	207.05	135.19
No.13	6	8	10	4	10	6	5	13	268.43	237.96	252.5	18.85	134.87	75.74	107.71	144.81
No.14	6	8	5	4	6	10	8	5	492.78	179.11	250.57	14.81	190.43	104.14	220.48	302.15
No.15	5	6	5	5	7	11	9	8	341.51	226.4	258.73	0	197.45	216.56	112.95	71.46
No.16	7	10	11	7	5	7	9	9	493.53	456	265.47	0	108.12	24.45	191.96	46.6
No.17	9	10	10	8	8	9	7	1	318.77	375	151.06	340.6	243	71.46	194.28	25.17
No.18	14	15	16	9	6	6	5	1	468	368	544.96	420.39	79.09	46.6	118.54	196.63
No.19	15	17	12	0	6	8	5	2	525	358	584.18	92	118.54	25.17	190.69	498.17
No.20	16	13	14	0	9	8	6	2	530	426	361.88	250.28	190.69	196.63	172.23	89.17
No.21	18	19	17	0	8	4	3	2	380	456	738.4	21.7	172.23	498.17	221.73	341.9
No.22	14	15	14	1	7	5	3	3	525	435	341.53	570.24	221.73	89.17	228.6	142.66
No.23	13	17	18	2	4	3	4	3	680	418	577.58	6.29	228.6	341.9	255.45	68.72
No.24	19	20	20	4	5	6	4	3	721	360	296.44	508.98	255.45	142.66	213.05	195.9
No.25	15	14	15	5	5	6	5	3	698	299	644.78	299.83	213.05	68.72	126.81	343.96
No.26	13	16	11	3	6	9	2	4	750	368	430.53	373.59	126.81	195.9	134.09	181.81
No.27	14	15	16	10	5	8	3	5	800	425	734.58	40.29	134.09	343.96	166.78	255
No.28	16	18	13	22	5	5	5	5	486	289	260.11	588.68	166.78	181.81	321.85	72.32
No.29	9	10	13	10	3	7	3	6	587	423	577.54	72.45	321.85	255	103.25	93.82
No.30	7	8	10	6	3	7	3	6	698	310	406.93	534.92	103.25	72.32	49.5	81.79
No.31	8	6	5	3	5	4	5	6	769	351	644.57	126.82	49.5	93.82	129.57	279.28
No.32	8	6	5	5	4	5	6	10	728	352	569.59	229.73	129.57	81.79	93.1	120.67
No.33	14	9	5	8	6	6	6	12	748	313	334.35	80.67	93.1	279.28	157.01	62.29
No.34	15	15	5	4	2	8	1	13	756	318	532.39	728.2	157.01	120.67	136.08	148.9
No.35	11	10	5	5	3	8	4	16	680	365	579.85	233.36	136.08	125	155.81	165.8
No.36	14	11	4	5	5	9	4	10	580	470	493.54	216	155.81	138	147.54	173.8
No.37	13	14	7	10	4	4	5	5	567	415	421	245	135	125	135	205.6
No.38	16	12	8	14	5	5	5	6	588	430	415	251	145	134	145	188.6
No.39	12	17	11	11	5	5	5	8	629	480	356	84	162	161	141	139.8
No.40	14	15	13	8	4	6	5	8	763	416	413	46	158	180	141	168.6
No.41	17	16	12	5	8	3	7	9	736	433	389	128	135	88	141	170.5
No.42	11	13	10	4	10	8	7	5	720	425	367	135	178	125	136	198.3
No.43	10	10	3	6	9	7	8	6	458	418	425	219	125	135	125	172.4
No.44	9	9	3	5	9	7	8	6	75	435	418	127	216	147	138	168.9
No.45	9	9	5	5	8	4	8	8	820	423	525	53	105	161	145	173.5
No.46	13	12	10	2	1	11	9	13	580	315	468	41	152	147	135	201.6
No.47	13	12	13	8	12	10	10	13	720	420	525	120	151	131	160	207.3
No.48	12	15	10	8	10	6	11	12	698	359	418	115	160	125	128	198.5
No.49	17	11	8	9	6	8	12	10	586	368	470	125	204	162	98	320
No.50	12	13	8	7	6	8	13	10	458	370	486	133	139	124	125	158
No.51	15	16	9	6	8	5	8	5	627	487	525	205	215	131	135	188
No.52	9	11	10	5	10	10	7	13	558	495	611	155	116	123	130	117

## Sheet: Figure 2,4 (OFT)
				After CSDS		14 days after drug treatment
				Time in center zone (s)	Total distance (cm)	Time in center zone (s)	Total distance (cm)
	Control		Control_1	34.17	4022.15
			Control_2	39.7	3413.6
			Control_3	49.33	4957.12
			Control_4	49.6	5166.49
			Control_5	42.8	6297.89
			Control_6	55.27	5696.72
			Control_7	36.9	5178.09
			Control_8	58.03	6333.55
			Control_9	63.9	5419.35
			Control_10	61.27	6011.95
			Control_11	58.9	6638.56
			Control_12	66.53	5487.68
			Control_13	58.17	6094.02
	CSDS	Saline	Saline_1	16	2892.23	19	3595.85
			Saline_2	12.37	3871.84	12.4	4499.58
			Saline_3	5.47	2284.79	30.2	3718.99
			Saline_4	21	4294.35	18.93	4533.31
			Saline_5	12.37	1362.75	30.73	3991.11
			Saline_6	30.03	3420.9	37.8	4463.72
			Saline_7	17.57	5580.72	22.63	4417.97
			Saline_8	46.83	3681.78	41.1	5670.37
			Saline_9	13.93	2558.71	30.8	5359.03
			Saline_10	33.97	4285.8	32.07	3423.58
			Saline_11	42.73	3105.86	18.27	4217.33
		KNT-127 (10 mg/kg)	KNT-127_1	18.4	3684.17	25.23	4737.29
			KNT-127_2	10.5	1745.89	36.63	4952.58
			KNT-127_3	5.8	2095.6	34.2	3649.46
			KNT-127_4	30.33	3772.81	43.7	4557.23
			KNT-127_5	19.5	3655.43	27.93	3994.38
			KNT-127_6	23.13	3031.67	17.87	3446.76
			KNT-127_7	14.53	2486.04	43.13	3650.77
			KNT-127_8	12.73	4430.04	21.1	4659.74
			KNT-127_9	24.87	4084.94	43.33	4431.81
			KNT-127_10	48.67	3835.65	32.73	5033.39
			KNT-127_11	13.13	2000.66	23.1	5840.54
			KNT-127_12	45.93	4877.65	38.53	5696.91

## Sheet: Figure 2,4 (TST)
				After CSDS	14 days after drug treatment
				Immobility time (s)
	Control		Control_1	81
			Control_2	46
			Control_3	100
			Control_4	118
			Control_5	66
			Control_6	73
			Control_7	105
			Control_8	83
			Control_9	162
			Control_10	49
			Control_11	115
			Control_12	115
			Control_13	92
	CSDS	Saline	Saline_1	93	120
			Saline_2	124	135
			Saline_3	90	110
			Saline_4	79	121
			Saline_5	127	116
			Saline_6	82	69
			Saline_7	92	138
			Saline_8	90	163
			Saline_9	165	134
			Saline_10	152	98
			Saline_11	97	107
		KNT-127 (10 mg/kg)	KNT-127_1	81	46
			KNT-127_2	116	58
			KNT-127_3	146	65
			KNT-127_4	142	54
			KNT-127_5	131	25
			KNT-127_6	115	17
			KNT-127_7	133	20
			KNT-127_8	173	128
			KNT-127_9	155	12
			KNT-127_10	125	16
			KNT-127_11	132	80
			KNT-127_12	79	6

## Sheet: Figure 3c, 3f
average (Before CSDS)
112.034			Time spent in interaction zone or avoidance zone (s)
SI score (%)			SNC80 (Day 14)								KNT-127 (Day 14)								Saline (Day 14)
Before CSDS	After CSDS
46.3313	0				No target		On target		SI score (%)	SI score (%) Normalized to Before CSDS			No target		On target		SI score (%)	SI score (%) Normalized to Before CSDS		No target		On target		SI score (%)	SI score (%) Normalized to Before CSDS
131.318	42.3132				Interaction zone	Avoidance zone	Interaction zone	Avoidance zone					Interaction zone	Avoidance zone	Interaction zone	Avoidance zone				Interaction zone	Avoidance zone	Interaction zone	Avoidance zone
128.017	47.6257		0.3mg	SNC80_0.3mg_1	105.55	10.07	87.58	10.26	82.9749	74.062	0.3 mg	KNT-127_0.3mg_1	85.87	44.35	43.23	60.25	50.3435	44.9358	Saline_1	83.26	24.25	0	130.12	0	0
81.3385	7.13904			SNC80_0.3mg_2	72.46	25.25	85.48	13.35	117.969	105.297		KNT-127_0.3mg_2	111.96	8.37	117.85	3.25	105.261	93.9541	Saline_2	126.25	6.15	2.05	2.18	1.62376	1.44934
77.7101	13.4754			SNC80_0.3mg_3	46.23	55.65	19.06	88.25	41.2286	36.8		KNT-127_0.3mg_3	125.63	1.25	28.26	70.26	22.4946	20.0783	Saline_3	92.57	13.25	2.65	88.56	2.8627	2.5552
82.5983	9.89761		3 mg	SNC80_3mg_1	86.69	13.35	38.23	50.26	44.0997	39.3626		KNT-127_0.3mg_4	29.15	70.65	2.03	105.58	6.96398	6.21593	Saline_4	110.23	12.24	2.56	132.34	2.32242	2.07295
87.2848	2.49202			SNC80_3mg_2	73.58	22.56	98.88	3.35	134.384	119.949		KNT-127_0.3mg_5	58.56	52.25	60.61	40.13	103.501	92.383	Saline_5	45.25	70.23	9.14	100.26	20.1989	18.0292
68.2977	30.6627			SNC80_3mg_3	81.66	10.28	93.26	10.15	114.205	101.938		KNT-127_0.3mg_6	75.65	40.16	81.84	12.26	108.182	96.5618
73.6773	60.1369			SNC80_3mg_4	65.52	30.26	64.25	31.28	98.0617	87.5282		KNT-127_0.3mg_7	46.35	55.26	22.25	90.16	48.0043	42.8479
133.001	35.8802			SNC80_3mg_5	72.54	18.28	47.08	55.77	64.9021	57.9306		KNT-127_0.3mg_8	59.16	40.35	44.28	66.53	74.8479	66.808
73.8596	10.0266		10mg	SNC80_10mg_1	40	28	35	30	87.5	78.1011	1 mg	KNT-127_1mg_1	40.25	94.16	39.38	94.05	97.8385	87.329
38.1953	11.0991			SNC80_10mg_2	89.79	8.44	43.68	27.63	48.6468	43.4214		KNT-127_1mg_2	79.88	13.37	53.52	7.36	67.0005	59.8035
133.84	54.295			SNC80_10mg_3	24.19	20.59	23.26	34.13	96.1554	85.8268		KNT-127_1mg_3	40.36	49.56	4.01	92.28	9.93558	8.86834
112.361	10.9442			SNC80_10mg_4	55.05	10.74	52.49	19.45	95.3497	85.1076		KNT-127_1mg_4	56.54	15.69	83.68	9.69	148.001	132.104
127.731	4.0659			SNC80_10mg_5	58.46	32.2	68.13	21.82	116.541	104.023		KNT-127_1mg_5	6.03	4.68	8.15	65.87	135.158	120.639
90.6098	30.7144											KNT-127_1mg_6	131.25	1.26	5.06	90.26	3.85524	3.44112
87.0934	26.7422											KNT-127_1mg_7	24.21	77.26	13.35	84.68	55.1425	49.2193
95.584	19.8234											KNT-127_1mg_8	85.67	13.35	66.68	10.25	77.8335	69.4729
84.1641	18.1979											KNT-127_1mg_9	85.58	12.25	14.69	66.58	17.1652	15.3214
189.394	35.6821											KNT-127_1mg_10	91.36	11.35	72.68	9.36	79.5534	71.0081
131.735	55.7328										3 mg	KNT-127_3mg_1	85.68	8.36	74.68	13.25	87.1615	77.7989
130.246	3.07677											KNT-127_3mg_2	20.36	2.06	11.36	58.68	55.7957	49.8023
146.672	12.8163											KNT-127_3mg_3	86.98	13.36	110.68	10.26	127.248	113.579
173.003	35.7137											KNT-127_3mg_4	97.78	2.26	86.87	8.78	88.8423	79.2992
96.6905	19.6433											KNT-127_3mg_5	91.87	3.34	56.78	34.69	61.8047	55.1659
123.015	56.563											KNT-127_3mg_6	87.68	1.26	67.75	16.65	77.2696	68.9696
151.569	10.1784											KNT-127_3mg_7	58.35	33.26	34.16	33.88	58.5433	52.2548
157.777	10.4788										10mg	KNT-127_1	90.99	19.35	77	4.07	84.6247	75.5346
191.365	31.4826											KNT-127_2	67.8	22.92	68.94	6.94	101.681	90.7592
163.309	22.1534											KNT-127_3	74.61	12.05	83	2.97	111.245	99.2956
123.315	58.0544											KNT-127_4	31.5	11.28	33.23	62.93	105.492	94.1605
150.732	17.0425											KNT-127_5	63.3	17.58	77.24	10.08	122.022	108.915
91.784	28.7071											KNT-127_6	68.8	19.22	38.67	24.12	56.2064	50.1689
185.014	43.6238											KNT-127_7	53.15	67.9	30.9	71.94	58.1373	51.8924
135.42	16.8351											KNT-127_8	47.05	44.68	54.79	36.74	116.451	103.942
106.553	19.7818
122.402	18.2669
148.457	44.4079
76.0679	55.012
89.3996	34.4845
125.058	36.5353
83.0675	50.4002
120.824	7.12884
126.129	66.6604
70.201	51.3479
96.2703	7.58272
71.0144	50
89.8651	15.0081
127.711	51.7786
96.3199	5.40852
70.3611	9.09545

## Sheet: Figure 3d, 3e
SNC80 (Day14)						KNT-127 (Day 14)						Saline (Day 14)
		Distance in Zone - avoidance zone (cm)	Distance in Zone - interaction zone (cm)	Entries in Zone - avoidance zone	Entries in Zone - interaction zone			Distance in Zone - avoidance zone (cm)	Distance in Zone - interaction zone (cm)	Entries in Zone - avoidance zone	Entries in Zone - interaction zone			Distance in Zone - avoidance zone (cm)	Distance in Zone - interaction zone (cm)	Entries in Zone - avoidance zone	Entries in Zone - interaction zone
No target	SNC80_1	77.07	468.37	5	15	No target	KNT-127_1	119.61	607.09	4	11	No target	Saline_1	218.93	264.07	7	8
	SNC80_2	71.21	77.71	4	5		KNT-127_2	193.56	687.28	11	15		Saline_2	208.63	336.38	9	10
	SNC80_3	74.89	287.78	5	6		KNT-127_3	90.79	384.26	5	11		Saline_3	102.29	844.67	6	14
	SNC80_4	226.42	493.84	15	17		KNT-127_4	67.43	185.9	4	4		Saline_4	47.07	543.59	3	13
	SNC80_5	100.25	325.58	8	10		KNT-127_5	196.3	598.97	11	19		Saline_5	139.51	190.19	5	6
On target	SNC80_1	193.2	239.78	10	16		KNT-127_6	163.78	619.48	9	17	On target	Saline_1	304.84	30.44	6	4
	SNC80_2	130.88	149.04	7	9		KNT-127_7	266.99	281.35	9	10		Saline_2	245.68	12.02	10	3
	SNC80_3	105.78	264.88	5	18		KNT-127_8	182.91	341.2	8	8		Saline_3	309.43	209.89	15	13
	SNC80_4	130.03	646.87	10	29	No target	KNT-127_1	21.92	419.18	2	6		Saline_4	17.07	78.71	2	14
	SNC80_5	110.25	299.55	9	20		KNT-127_2	110.15	86.05	5	10		Saline_5	146.84	6.09	2	1
							KNT-127_3	28.4	527.15	2	15
							KNT-127_4	217.7	114.71	10	13
							KNT-127_5	88.56	442.5	5	21
							KNT-127_6	114.93	201.96	4	13
							KNT-127_7	276.26	131.64	12	6
							KNT-127_8	199.23	332.78	11	12

## Sheet: Fig.4(OFT_DORKO), S4
					After CSDS		14 days after drug treatment
					Time in center zone (s)	Total distance (cm)	Time in center zone (s)	Total distance (cm)	Use for experiments
		Control	WT	WT_1_Control	58.4	2269.43			○
				WT_2_Control	40.23	3103.82			○
				WT_3_Control	45.89	3308.25			○
				WT_4_Control	55.23	2756.68			○
			DOR-KO	DOP-KO_1_Control	31	3671.8			○
				DOP-KO_2_Control	64.1	4290.19			○
				DOP-KO_3_Control	35.5	4095.93			○
				DOP-KO_4_Control	46.28	3885.26			○
				DOP-KO_5_Control	45.68	1958.58			○
		CSDS	WT	WT_1_CSDS	21.13	2559.19	38.25	4000.13	○
				WT_2_CSDS	5.37	1945.31	46.48	3885.29	○
				WT_3_CSDS	21.37	2492.52	41.23	3725.28	○
				WT_4_CSDS	41.3	2856.83	42.4	3213.82	○
				WT_5_CSDS	2.1	1555.88	20.63	2971.28	○
				WT_6_CSDS	15.7	2246.19	47.23	2836.59	○
				WT_7_CSDS	6.83	1745.51			×
			DOR-KO	DOP-KO_1_CSDS	32.53	2645.57	31.33	3655.25	○
				DOP-KO_2_CSDS	41.37	2623.56	29.26	4218.23	○
				DOP-KO_3_CSDS	7.4	2465.66	13.25	3698.25	○
				DOP-KO_4_CSDS	32.27	3385.58	28.47	3775.85	○
				DOP-KO_5_CSDS	0.33	1523.44	1.7	3835.3	○
				DOP-KO_6_CSDS	1.57	1353.32	12.5	3436.13	○

## Sheet: Fig.4 (TST_DORKO)
				After CSDS	14 days after drug treatment	Use for experiments
				Immobility time (s)
	Control	WT	WT_1_Control	118		○
			WT_2_Control	120		○
			WT_3_Control	88		○
			WT_4_Control	103		○
		DOR-KO	DOR-KO_1_Control	118		○
			DOR-KO_2_Control	105		○
			DOR-KO_3_Control	107		○
			DOR-KO_4_Control	110		○
			DOR-KO_5_Control	120		○
	CSDS	WT	WT_1_CSDS	143	58	○
			WT_2_CSDS	132	162	○
			WT_3_CSDS	126	100	○
			WT_4_CSDS	177	62	○
			WT_5_CSDS	136	54	○
			WT_6_CSDS	144	38	○
			WT_7_CSDS	128		×
		DOR-KO	DOR-KO_1_CSDS	156	166	○
			DOR-KO_2_CSDS	157	168	○
			DOR-KO_3_CSDS	108	75	○
			DOR-KO_4_CSDS	140	133	○
			DOR-KO_5_CSDS	115	145	○
			DOR-KO_6_CSDS	121	66	○

## Sheet: Figure 5
Paroxetine group
Time spent in interaction zone (s)	Before CSDS			After CSDS				DOR agonists and paroxetine					average (Before CSDS)
	No target	On target	SI score	No target	On target	SI score		SI score (%)					111.476
No.1	62.26	66.23	106.376	119.14	68.14	57.1932		Before CSDS	After CSDS
No.2	48.23	36.12	74.8911	5.04	5.14	101.984		46.3313	0				Day 1					Day 3					Day 7					Day 10					Day 14					Day 21					Day 28
No.3	47.15	42.25	89.6076	75.26	38.15	50.6909		131.318	42.3132
No.4	41.06	41.23	100.414	23.14	13.45	58.1245		128.017	47.6257				No target (s)		On target (s)		SI score	No target (s)		On target (s)		SI score	No target (s)		On target (s)		SI score	No target (s)		On target (s)		SI score	No target (s)		On target (s)		SI score	No target (s)		On target (s)		SI score	No target (s)		On target (s)		SI score
No.5	42.05	50.13	119.215	44.05	24.16	54.8468		81.3385	7.13904				Interaction zone	Avoidance zone	Interaction zone	Avoidance zone		Interaction zone	Avoidance zone	Interaction zone	Avoidance zone		Interaction zone	Avoidance zone	Interaction zone	Avoidance zone		Interaction zone	Avoidance zone	Interaction zone	Avoidance zone		Interaction zone	Avoidance zone	Interaction zone	Avoidance zone		Interaction zone	Avoidance zone	Interaction zone	Avoidance zone		Interaction zone	Avoidance zone	Interaction zone	Avoidance zone
No.6	45.25	49.15	108.619	28.06	21.13	75.3029		77.7101	13.4754		10mg	SNC80_1	131.12	10.26	38.25	53.25	29.1718	23.12	20.13	2.05	40.26	8.86678	13.12	27.16	5.11	33.56	38.9482	21.13	35.15	18.32	33.15	86.7014	40	28	35	30	87.5
No.7	55.23	58.14	105.269	32.13	6.14	19.1099		82.5983	9.89761			SNC80_2	75.08	25.16	8.06	66.24	10.7352	42.05	19.56	38.02	55.14	90.4162	65.25	22.98	59.02	32.92	90.4521	62.14	38.46	61.25	25.12	98.5678	89.79	8.44	43.68	27.63	48.6468
No.8	43.16	44.23	102.479	46.02	46.14	100.261		87.2848	2.49202			SNC80_3	20.33	33.16	0	110.25	0	8.26	36.85	2.12	56.26	25.6659	35.23	26.23	20.13	40.13	57.1388	25.23	40.23	20.13	19.46	79.786	24.19	20.59	23.26	34.13	96.1554
No.9	45.16	57.05	126.329	15.05	23.15	153.821		68.2977	30.6627			SNC80_4	50.17	18.57	2.35	98.25	4.68407	69.22	23.15	16.16	60.18	23.3459	22.21	35.16	12.23	38.25	55.0653	67.03	18.95	32.51	20.13	48.5007	55.05	10.74	52.49	19.45	95.3497
No.10	50.26	52.23	103.92	112.68	14.44	12.8151		73.6773	60.1369			SNC80_5	99.12	16.58	0	120.15	0	16.16	22.46	32.01	68.18	198.082	75.12	34.12	34.15	40.13	45.4606	99.15	11.21	47.09	19.85	47.4937	58.46	32.2	68.13	21.82	116.541
No.11	11.25	40.21	357.422	6.01	10.36	172.379		133.001	35.8802		10mg	KNT-127_1	100.12	14.25	51.21	51.12	51.1486	123.12	18.25	135.12	2.25	109.747	98.15	10.12	37.06	60.13	37.7585	116.03	10.25	115.25	1.25	99.3278	90.99	19.35	77	4.07	84.6247
No.12	79.68	68.15	85.5296	98.71	12.14	12.2987		73.8596	10.0266			KNT-127_2	103.25	14.23	3.36	3.36	3.25424	97.05	22.57	36.28	65.58	37.3828	66.58	33.25	81.12	20.23	121.838	45.56	50.26	66.13	33.15	145.149	67.8	22.92	68.94	6.94	101.681
No.13	77.21	90.14	116.747	9.06	10.26	113.245		38.1953	11.0991			KNT-127_3	72.36	16.45	15.12	15.56	20.8955	73.18	30.25	94.15	6.28	128.655	69.36	30.15	90.03	11.25	129.801	56.13	60.13	84.07	30.15	149.777	74.61	12.05	83	2.97	111.245
No.14	58.23	73.22	125.743	67.15	53.16	79.166		133.84	54.295			KNT-127_4	74.25	19.36	7.28	7.27	9.80471	59.12	40.12	5.68	92.13	9.60758	21.05	77.26	2.03	88.26	9.64371	53.03	55.23	29.45	40.25	55.5346	31.5	11.28	33.23	62.93	105.492
No.15	83.63	75.16	89.8721	6.04	10.33	171.026		112.361	10.9442			KNT-127_5	119.13	9.15	23.07	94.88	19.3654	102.22	3.25	37.78	11.26	36.9595	55.21	50.13	13.25	88.16	23.9993	42.02	55.25	40.13	55.26	95.5021	63.3	17.58	77.24	10.08	122.022
No.16	37.15	20.06	53.9973	10.16	2.01	19.7835		127.731	4.0659			KNT-127_6	105.37	12.27	4.36	103.68	4.1378	89.39	15.12	22.54	70.01	25.2153	48.56	52.13	32.53	70.36	66.9893	62.13	35.26	27.25	70.16	43.8596	68.8	19.22	38.67	24.12	56.2064
No.17	12.35	30.14	244.049	12.16	2.13	17.5164		90.6098	30.7144			KNT-127_7	131.25	8.25	42.23	85.26	32.1752	98.87	2.28	11.05	66.25	11.1763	111.12	10.12	38.56	35.26	34.7012	96.16	2.25	32.25	55.16	33.5379	53.15	67.9	30.9	71.94	58.1373
No.18	145.85	111.85	76.6884	5.47	0	0		87.0934	26.7422			KNT-127_8	57.02	33.65	1.03	122.28	1.80638	38.07	90.12	15.26	80.36	40.0841	65.27	60.25	38.26	70.13	58.618	46.26	60.25	32.15	75.12	69.4985	47.05	44.68	54.79	36.74	116.451
No.19	12.04	10.14	84.2193	16.14	6.18	38.29		95.584	19.8234		–	Saline_1	83.26	24.25	0	130.12	0	107.13	13.25	2.25	116.58	2.10025	48.26	57.04	4.13	98.25	8.55781	99.12	13.24	2.55	84.16	2.57264	33.07	63	6.67	121.55	20.1693
								84.1641	18.1979			Saline_2	126.25	6.15	2.05	2.18	1.62376	110.25	4.16	25.25	29.58	22.9025	17.26	6.23	21.15	12.27	122.538	20.26	12.25	2.08	2.96	10.2665	50.52	49.58	1.94	92.59	3.84006
								189.394	35.6821			Saline_3	92.57	13.25	2.65	88.56	2.8627	113.25	10.25	6.54	85.26	5.77483	72.56	35.25	2.16	68.25	2.97685	56.36	44.26	3.24	83.25	5.74876	104.5	10.54	33.63	60.53	32.1818
								131.735	55.7328			Saline_4	110.23	12.24	2.56	132.34	2.32242	113.26	3.94	6.87	77.77	6.06569	60.03	41.29	2.25	88.56	3.74813	58.55	45.98	3.64	90.25	6.21691	103.64	4.84	21.69	1.94	20.9282
								130.246	3.07677			Saline_5	45.25	70.23	9.14	100.26	20.1989	32.23	70.16	2.24	88.58	6.95005	41.55	60.26	2.03	93.15	4.88568	32.25	60.25	0	113.58	0	45.35	77.91	2.67	135.13	5.88754
								146.672	12.8163		10mg	Paroxetine_1	97.23	10.25	70.15	33.15	72.1485	63.14	30.25	51.41	55.46	81.4222	112.87	3.55	97.68	10.12	86.542	133.95	3.5	124.15	10.22	92.6838	142.25	3.22	148.24	0.25	104.211	130.41	85.45	149.56	0	114.684	116.15	5.55	147.33	0	126.845
								173.003	35.7137			Paroxetine_2	59.25	55.28	37.71	70.14	63.6456	21.12	70.17	20.33	68.16	96.2595	56.64	48.16	23.31	78.25	41.1547	35.46	66.14	16.14	68.58	45.5161	45.23	55.45	27.36	7017	60.4908	81.18	27.69	52.31	66.25	64.4371	79.11	10.33	52.25	45.56	66.0473
								96.6905	19.6433			Paroxetine_3	19.14	73.14	5.23	100.25	27.325	49.14	55.26	3.25	78.17	6.61376	10.25	90.17	1.33	68.58	12.9756	4.26	78.25	0	100.26	0	30.15	70.16	6.12	100.26	20.2985	11.23	66.14	2.14	85.58	19.0561	93.18	2.58	40.22	60.14	43.1638
								123.015	56.563			Paroxetine_4	25.15	70.16	8.02	90.14	31.8887	85.25	15.36	14.31	89.15	16.7859	6.14	85.16	3.07	83.14	50	19.14	80.16	1.28	85.54	6.68757	30.33	45.26	1.28	85.45	4.22024	16.41	100.58	1.25	117.23	7.61731	47.15	65.24	9.65	80.16	20.4666
								151.569	10.1784			Paroxetine_5	8.03	80.16	1.11	79.14	13.8232	6.15	80.16	3.02	99.36	49.1057	7.23	86.14	3.15	68.45	43.5685	7.25	66.25	0	78.25	0	1.06	99.25	0	95.25	0	4.16	92.25	0	68.54	0	51.26	70.22	36.25	60.25	70.7179
								157.777	10.4788			Paroxetine_6	26.14	70.16	14.36	83.15	54.935	65.47	33.47	19.16	100.16	29.2653	68.48	30.16	15.15	66.11	22.1232	61.15	10.2	32.24	55.68	52.7228	40.11	53.24	27.06	68.85	67.4645	16.12	69.36	27.31	70.26	169.417	25.22	58.58	48.36	53.23	191.753
								191.365	31.4826			Paroxetine_7	17.22	90.25	1.08	88.25	6.27178	9.05	78.25	1.14	95.48	12.5967	11.13	70.25	3.04	85.15	27.3136	10.13	88.15	9.15	85.14	90.3258	22.35	64.25	0	88.25	0	2.87	112.58	2.84	88.58	98.9547	43.55	55.76	84.53	22.22	194.099
								163.309	22.1534			Paroxetine_8	56.14	33.48	20.47	70.29	36.4624	46.05	55.46	28.22	69.69	61.2812	61.16	33.16	35.04	56.23	57.2923	44.13	35.45	56.52	55.27	128.076	43.16	44.44	43.55	75.24	100.904	75.68	55.26	96.85	3.57	127.973	68.28	33.98	69.02	31.33	101.084
								123.315	58.0544			Paroxetine_9	30.11	66.58	2.14	68.58	7.10727	6.11	99.16	2.01	90.16	32.8969	7.15	87.15	2.13	50.14	29.7902	12.55	99.12	0	94.64	0	4.25	55.26	1.25	110.25	29.4118	4.26	48.68	4.27	96.25	100.235	55.27	50.13	71.52	40.15	129.401
								150.732	17.0425		–	Saline_1	9.22	100.13	5.05	69.39	54.7722	21.11	70.15	15.12	68.58	71.6248	41.29	36.12	32.08	30.36	77.6944	97.88	10.58	17.25	100.16	17.6236	98.68	1.36	8.55	55.26	8.66437	101.98	3.55	16.35	48.58	16.0326	44.38	35.69	15.05	88.14	33.9117
								91.784	28.7071			Saline_2	8.45	80.56	2.03	90.16	24.0237	11.58	83.16	0	100.24	0	36.65	25.68	0	70.25	0	10.25	88.25	0	78.58	0	9.14	85.25	2.35	68.58	25.7112	5.55	68.58	2.26	83.25	40.7207	11.35	85.26	0	115.26	0
								185.014	43.6238			Saline_3	25.55	70.24	4.35	100.27	17.0254	5.55	79.14	2.21	90.16	39.8198	5.43	33.14	3.15	100.14	58.011	6.15	90.17	2.09	86.46	33.9837	5.27	36.45	2.14	100.01	40.6072	9.48	75.26	2.13	107.77	22.4684	18.86	80.69	0	107.56	0
								135.42	16.8351
								106.553	19.7818
								122.402	18.2669
								148.457	44.4079
								76.0679	55.012		SI score (%) Normalized to before CSDS		Day 1	Day 3	Day 7	Day 10	Day 14	Day 21	Day 28
								89.3996	34.4845
								125.058	36.5353		10mg	SNC80_1	26.1687	7.954	34.9387	77.776	78.4924
								83.0675	50.4002			SNC80_2	9.63009	81.1084	81.1406	88.4208	43.639
								120.824	7.12884			SNC80_3	0	23.0237	51.2567	71.5725	86.2568
								140.321	18.3138			SNC80_4	4.20188	20.9425	49.3967	43.5078	85.534
								70.201	51.3479			SNC80_5	0	177.69	40.7807	42.6045	104.544
								96.2703	7.58272		10mg	KNT-127_1	45.8832	98.4489	33.8715	89.1026	75.9131
								71.0144	50			KNT-127_2	2.91923	33.5345	109.296	130.207	91.2139
								89.8651	15.0081			KNT-127_3	18.7445	115.411	116.439	134.359	99.7931
								127.711	51.7786			KNT-127_4	8.79538	8.61854	8.65095	49.8177	94.6323
								96.3199	5.40852			KNT-127_5	17.3719	33.1547	21.5287	85.6708	109.461
								70.3611	9.09545			KNT-127_6	3.71184	22.6196	60.0932	39.3446	50.4203
												KNT-127_7	28.863	10.0258	31.1289	30.0853	52.1525
												KNT-127_8	1.62043	35.9577	52.5837	62.344	104.463
								106.376	57.1932		–	Saline_1	0	1.88404	7.67684	2.3078	18.093
								89.6076	50.6909			Saline_2	1.45661	20.5448	109.923	9.20966	3.44475
								100.414	58.1245			Saline_3	2.568	5.18035	2.6704	5.15696	28.8689
								119.215	54.8468			Saline_4	2.08334	5.44126	3.36228	5.57692	18.7738
								105.269	19.1099			Saline_5	18.1195	6.23458	4.38273	0	5.28146
								103.92	12.8151		10mg	Paroxetine_1	64.7213	73.0403	77.6331	83.1426	93.483	102.878	113.787
								85.5296	12.2987			Paroxetine_2	57.0937	86.3502	36.918	40.8305	54.2637	57.8037	59.2481
								125.743	79.166			Paroxetine_3	24.512	5.93291	11.6399	0	18.2089	17.0944	38.7203
								53.9973	19.7835			Paroxetine_4	28.6059	15.0579	44.8528	5.99912	3.7858	6.83315	18.3597
								244.049	17.5164			Paroxetine_5	12.4002	44.0506	39.0834	0	0	0	63.4379
								76.6884	0			Paroxetine_6	49.2798	26.2526	19.8458	47.2953	60.5194	151.976	172.013
								84.2193	38.29			Paroxetine_7	5.62614	11.2999	24.5018	81.0273	0	88.7679	174.117
												Paroxetine_8	32.7088	54.9727	51.3945	114.891	90.5162	114.799	90.6778
												Paroxetine_9	6.37562	29.5104	26.7235	0	26.384	89.9162	116.08
											–	Saline_1	49.1338	64.2515	69.6962	15.8094	7.77243	14.3821	30.4207
												Saline_2	21.5506	0	0	0	23.0644	36.5288	0
												Saline_3	15.2728	35.7206	52.0392	30.4853	36.427	20.1554	0

## Sheet: Fig.S3
								average (Before CSDS)	Control	CSDS
	Before CSDS			After CSDS					105.265	114.971
	Time spent in interaction zone (s)		SI score	Time spent in interaction zone (s)		SI score
								Control		CSDS
	No target	On target		No target	On target			After CSDS (Normalize)		Before CSDS	After CSDS	After CSDS (Normalize)
Control_1	76.55	69.25	90.4637	53.15	46.18	86.8862		82.5407		46.3313	0	0
Control_2	50.13	45.47	90.7042	39.68	34.14	86.0383		81.7353		131.318	42.3132	36.8033
Control_3	45.56	50.13	110.031	64.21	55.05	85.7343		81.4465		128.017	47.6257	41.424
Control_4	68.86	63.38	92.0418	53.35	57.12	107.067		101.712		81.3385	7.13904	6.20941
Control_5	55.92	69.73	124.696	64.19	48.13	74.9805		71.2305		77.7101	13.4754	11.7206
Control_6	43.31	45.19	104.341	53.02	73.14	137.948		131.049		82.5983	9.89761	8.60877
Control_7	70.08	85.14	121.49	72.16	53.98	74.806		71.0647		87.2848	2.49202	2.16752
Control_8	60.12	70.01	116.45	55.01	63.78	115.943		110.144		68.2977	30.6627	26.6699
Control_9	66.35	55.28	83.3157	81.13	69.14	85.2212		80.9591		73.6773	60.1369	52.306
Control_10	38.28	44.13	115.282	74.23	55.95	75.3738		71.6042		133.001	35.8802	31.208
Control_11	45.25	50.13	110.785	5.03	4.81	95.6262		90.8437		73.8596	10.0266	8.721
Control_12	40.16	39.25	97.7341	6.01	5.82	96.8386		91.9954		38.1953	11.0991	9.65377
Control_13	55.31	60.12	108.696	37.01	31.18	84.2475		80.034		133.84	54.295	47.2248
Control_14	54.48	45.56	83.627	12.12	10.23	84.4059		80.1846		112.361	10.9442	9.51908
Control_15	57.78	60.17	104.136	38.02	36.15	95.0815		90.3262		127.731	4.0659	3.53645
Control_16	80.13	84.64	105.628	66.46	70.13	105.522		100.245		90.6098	30.7144	26.7149
Control_17	79.95	80.03	100.1	67.15	49.67	73.9687		70.2693		87.0934	26.7422	23.2599
Control_18	64.38	66.78	103.728	73.39	70.21	95.667		90.8824		95.584	19.8234	17.242
Control_19	25.28	40.13	158.742	88.12	75.43	85.5992		81.3181		84.1641	18.1979	15.8282
Control_20	33.67	39.26	116.602	54.43	58.13	106.798		101.456		189.394	35.6821	31.0356
Control_21	58.87	73.33	124.563	46.78	49.62	106.071		100.766		131.735	55.7328	48.4754
Control_22	61.16	49.97	81.7037	35.58	30.12	84.6543		80.4205		130.246	3.07677	2.67612
Control_23	70.13	65.59	93.5263	50.12	42.57	84.9362		80.6883		146.672	12.8163	11.1474
Control_24	100.19	88.13	87.9629	45.27	48.13	106.318		101		173.003	35.7137	31.0632
										96.6905	19.6433	17.0854
										123.015	56.563	49.1975
										151.569	10.1784	8.85301
										157.777	10.4788	9.11429
										191.365	31.4826	27.383
										163.309	22.1534	19.2686
										123.315	58.0544	50.4947
										150.732	17.0425	14.8233
										91.784	28.7071	24.9689
										185.014	43.6238	37.9432
										135.42	16.8351	14.6429
										106.553	19.7818	17.2059
										122.402	18.2669	15.8882
										148.457	44.4079	38.6252
										76.0679	55.012	47.8484
										89.3996	34.4845	29.994
										125.058	36.5353	31.7778
										83.0675	50.4002	43.8372
										120.824	7.12884	6.20054
										140.321	18.3138	15.929
										70.201	51.3479	44.6615
										96.2703	7.58272	6.59532
										71.0144	50	43.4891
										89.8651	15.0081	13.0538
										127.711	51.7786	45.0361
										96.3199	5.40852	4.70423
										70.3611	9.09545	7.91106
										106.376	57.1932	49.7456
										89.6076	50.6909	44.0901
										100.414	58.1245	50.5556
										119.215	54.8468	47.7047
										105.269	19.1099	16.6214
										103.92	12.8151	11.1463
										85.5296	12.2987	10.6971
										125.743	79.166	68.8572
										53.9973	19.7835	17.2073
										244.049	17.5164	15.2355
										76.6884	0	0
										84.2193	38.29	33.3039
										108.619	75.3029	65.4971
										163.633	107.061	93.1201
										74.8911	101.984	88.704
										102.479	100.261	87.205
										126.329	153.821	133.79
										357.422	172.379	149.933
										116.747	113.245	98.4985
										89.8721	171.026	148.756

[truncated: 1 more sheets: Fig.S4]
